# Supplementary material for: Initial Establishment of Warning Model for Epidemic Intensity of Norovirus GII Associated with Acute Gastroenteritis in Beijing Based on Synthetic Index Method
Source: Viruses. 2025 Mar 26;17(4):473. doi: 10.3390/v17040473 (PMC12031202; doi:10.3390/v17040473)
Supplement: Supplementary file 1 [file viruses-17-00473-s001.zip]

Archive with 1 entries (1 files):
- viruses-3493671-supplementary.pdf
